# Supplementary material for: Validation of the Holmlund-Grooten sub-maximal arm crank ergometer-test for estimating peak oxygen uptake in wheelchair users with Spinal Cord Injury
Source: PLoS One. 2026 Apr 1;21(4):e0344188. doi: 10.1371/journal.pone.0344188 (PMC13042776; doi:10.1371/journal.pone.0344188)
Supplement: S1 File — (XLSX) [file pone.0344188.s001.xlsx]

## Sheet: Calculations
																							Instructions to use the Holmlund-Grooten test
																							Sex (G11)	0	female
		HOLMLUND-GROOTEN TEST for Wheelchair-Users with Spinal Cord Injuries																						1	male
					All variables need to be filled in			You can use these table to calculate mean heart rate and Watt															Injury level (G13)	0	Tetraplegic C5-C8 (T1-T2)
			0 = Female					Calculations																1	Paraplegic T7-T11 (T3-T6)
			1 = Male		Sex	0		Time (min)	Heart rate	Watt														2	Paraplegic T12
			0 = Tetraplegic C5-C8 (T1-T2)		Injury level	2																	Heart rate (G15)	bmp	Use the table to the right to calculate the mean heart rate
			1 = Paraplegic T7-T11 (T3-T6)
			2 = Paraplegic T12		Heartrate (bpm)	125
																							Watt ( G17)	watt	Use the data calculated in K17
					Watt	25		mean	#DIV/0!	0
																							Calculation of resistence	watt	Use the table to calculate the resistence in Watt by
					Bodyweight (kg)	78																			chosing the number of repetitions per minute (50 rpm or 60 rpm)
								Calculation of resistance																	and the corresponding kpa value (0.1 to 0.8)
								Watt	RPM	60		0.1
								36	Kpa	0.6		0.2
												0.3
		V02peak (L/min)						rpm = repetitions per minute				0.4
		1.04439										0.5
		VO2peak= 0.674022 + (Sex * 0.299016)+ (Injury level * 0.278286) - (Heartrate * 0.006232)+ (Watt * 0.023712)										0.6
		V02peak mL/kg/min										0.7
		13.3897										0.8
